# Supplementary material for: Relaxin Affects Airway Remodeling Genes Expression through Various Signal Pathways Connected with Transcription Factors
Source: Int J Mol Sci. 2022 Jul 29;23(15):8413. doi: 10.3390/ijms23158413 (PMC9368845; doi:10.3390/ijms23158413)
Supplement: Supplementary file 1 [file ijms-23-08413-s001.zip]

Archive with 1 entries (1 files):
- ijms-1777051-supplementary.pdf
